# Supplementary material for: Characteristics, Whole-Genome Sequencing and Pathogenicity Analysis of Escherichia coli from a White Feather Broiler Farm
Source: Microorganisms. 2023 Dec 7;11(12):2939. doi: 10.3390/microorganisms11122939 (PMC10745608; doi:10.3390/microorganisms11122939)
Supplement: Supplementary file 1 [file microorganisms-11-02939-s001.zip]

Archive with 1 entries (1 files):
- microorganisms-2690936-supplementary.xlsx
