# Supplementary material for: Characteristics, Whole-Genome Sequencing and Pathogenicity Analysis of Escherichia coli from a White Feather Broiler Farm
Source: Microorganisms. 2023 Dec 7;11(12):2939. doi: 10.3390/microorganisms11122939 (PMC10745608; doi:10.3390/microorganisms11122939)
Supplement: Supplementary file 1 [file microorganisms-11-02939-s001.zip › microorganisms-2690936-supplementary.xlsx]

## Sheet: Table S1
ID number	Phylogenetic cluster	Resistance profiles	Drug-resistance profiles	Class 1 integrons	Virulence genes	Year of isolation
21EC1	B1	CTRX-CAZ-CTX-AML-AM-TET-DOX-ENR-OFX-AZI-SXT-SMM	blaTEM-blaCTX-M-qnrs-oqxa-tetA-tetB			2021
21EC2	E	CTRX-CAZ-CTX-AML-AM-TET-DOX-ENR-AZI-SXT-SMM	blaTEM-blaCTX-M-qnrs-aaC2-aaC4-tetA-tetB	√	fyuA	2021
21EC3	B1	CTRX-CAZ-CTX-AML-AM-TET-DOX-ENR-AZI-SXT-SMM	blaTEM-blaCTX-M-qnrs-oqxa-tetA-tetB	√		2021
21EC4	D	CAZ-CTX-AML-AM-TET-DOX-ENR-AZI-SXT-SMM	blaTEM-blaCTX-M-qnrs-aaC2-tetA-tetB	√		2021
21EC5	B1	AML-AM-TET-DOX-ENR-OFX-SXT-SMM	blaTEM-blaCTX-M-qnrs-oqxa-aaC4-tetA-tetB			2021
21EC6	B1	CAZ-AML-AM-TET-DOX-ENR-OFX-SXT-SMM	blaTEM-blaCTX-M-qnrs-tetA-tetB			2021
21EC7	B1	CTRX-CAZ-CTX-AML-AM-TET-DOX-ENR-OFX-AZI-SXT-SMM	blaTEM-blaCTX-M-qnrs-tetA-tetB	√	irp2	2021
21EC8	B1	CTRX-CAZ-CTX-AML-AM-TET-DOX-ENR-SXT-SMM	blaCTX-M-qnrs-aaC2-oqxa-tetA-tetB-sul1	√		2021
21EC9	B1	CTRX-CAZ-CTX-AML-AM-TET-DOX-ENR-OFX-AZI-SXT-SMM	blaTEM-blaCTX-M-qnrs-oqxa-tetA-tetB-sul1	√		2021
21EC10	B1	CTRX-CAZ-CTX-AML-AM-TET-DOX-SXT-SMM	blaTEM-blaCTX-M-qnrs-aaC4-tetA-tetB			2021
21EC11	D	CTRX-CAZ-CTX-AML-AM-TET-DOX-ENR-SXT-SMM	blaTEM-blaCTX-M-qnrs-aaC2-tetA-tetB			2021
21EC12	D	CTRX-CAZ-CTX-AML-AM-TET-DOX-SXT-SMM	blaTEM-blaCTX-M-qnrs-aaC2-aaC4-tetA-tetB	√		2021
21EC13	B1	AML-AM-TET-DOX-ENR-OFX-AZI-SXT-SMM	blaTEM-blaCTX-M-qnrs-oqxa-aaC4-tetA-tetB-sul1	√	irp2	2021
21EC14	B2	CTRX-CAZ-CTX-AML-AM-TET-DOX-ENR-SXT-SMM	blaTEM-blaCTX-M-qnrs-aaC2-oqxa-aaC4-tetA-tetB			2021
21EC15	B1	CTRX-CTX-AML-AM-TET-DOX-ENR-OFX-AMK-SXT-SMM	blaTEM-blaCTX-M-qnrs-aaC4-tetA-tetB-sul1-mcr1	√		2021
21EC16	D	CTRX-CAZ-CTX-AML-AM-TET-DOX-SXT-SMM	blaTEM-blaCTX-M-qnrs-aaC2-tetA-tetB	√		2021
21EC17	B1	AML-AM-TET-DOX-ENR-OFX-AMK-AZI-SXT-SMM-PB	blaTEM-blaCTX-M-qnrs-aaC4-tetA-tetB-sul1-mcr1	√		2021
21EC18	B1	AML-AM-TET-DOX-ENR-OFX-AMK-AZI-SXT-SMM	blaTEM-blaCTX-M-qnrs-aaC4-tetA-tetB-sul1-mcr1	√		2021
21EC19	B1	CTRX-CAZ-AML-AM-TET-DOX-ENR-OFX	blaTEM-blaCTX-M-qnrs-oqxa-aaC4-tetA-tetB-sul1	√		2021
21EC20	Clade Ⅰ	CTRX-CAZ-CTX-AML-AM-TET-DOX-SXT-SMM	blaTEM-blaCTX-M-qnrs-aaC2-aaC4-tetA-tetB	√	irp2	2021
21EC21	E	CTRX-CAZ-CTX-AML-AM-TET-DOX-ENR-OFX-AZI-SXT-SMM	blaTEM-blaCTX-M-qnrs-aaC2-aaC4-tetA-tetB	√		2021
21EC22	B1	CTRX-CAZ-CTX-AML-AM-TET-DOX-ENR-OFX-AZI-SXT-SMM	blaTEM-blaCTX-M-qnrs-oqxa-tetA-tetB-sul1	√	fyuA	2021
21EC23	B2	CTRX-CAZ-CTX-AML-AM-TET-DOX-SXT-SMM	blaTEM-blaCTX-M-qnrs-aaC2-aaC4-tetA-tetB			2021
21EC24	A	CTRX-CAZ-CTX-AML-AM-TET-DOX-SXT-SMM	blaTEM-blaCTX-M-qnrs-aaC2-aaC4-tetA-tetB-sul1	√		2021
21EC25	D	CTRX-CAZ-CTX-AML-AM-TET-DOX-ENR-OFX-AZI-SXT-SMM	blaTEM-blaCTX-M-qnrs-aaC2-aaC4-tetA-tetB-sul1	√	fyuA	2021
21EC26	B1	CTRX-CAZ-CTX-AML-AM-TET-DOX-ENR-OFX-AZI-SXT-SMM	blaTEM-blaCTX-M-qnrs-oqxa-tetA-tetB-sul1	√		2021
21EC27	B1	AML-AM-TET-DOX-ENR-OFX-SXT-SMM	blaTEM-blaCTX-M-qnrs-aaC2-oqxa-aaC4-tetA-tetB			2021
21EC28	D	CTRX-CAZ-CTX-AML-AM-TET-DOX-SXT-SMM	blaTEM-blaCTX-M-qnrs-aaC2-tetA-tetB			2021
21EC29	E	CTRX-CAZ-CTX-AML-AM-TET-DOX-SXT-SMM	blaTEM-blaCTX-M-qnrs-aaC2-aaC4-tetA-tetB	√	fyuA	2021
21EC30	D	CTRX-CAZ-CTX-AML-AM-TET-DOX-ENR-SXT-SMM	blaTEM-blaCTX-M-qnrs-aaC2-tetA-tetB		EAST1	2021
21EC31	B1	CTRX-AML-AM-TET-DOX-ENR-SXT-SMM	blaTEM-blaCTX-M-qnrs-aaC2-aaC4-tetA-tetB		irp2	2021
21EC32	D	CTRX-CAZ-CTX-AML-AM-TET-DOX-ENR-SXT-SMM	blaTEM-blaCTX-M-qnrs-aaC2-oqxa-tetA-tetB			2021
21EC33	B1	AML-AM-TET-DOX-ENR-SXT-SMM	blaTEM-blaCTX-M-qnrs-aaC2-aaC4-tetA-tetB			2021
21EC34	D	CTRX-CTX-AML-AM-TET-DOX-ENR-OFX-AZI-SXT-SMM	blaTEM-blaCTX-M-qnrs-aaC4-tetA-tetB		fyuA	2021
21EC35	B1	CTRX-CAZ-CTX-AML-AM-TET-DOX-ENR-SXT-SMM	blaTEM-blaCTX-M-qnrs-aaC4-tetA-tetB		fyuA	2021
21EC36	A or C	CTRX-CAZ-CTX-AML-AM-TET-DOX-ENR-OFX-AZI-SXT-SMM	blaTEM-blaCTX-M-qnrs-aaC2-aaC4-tetA	√	irp2、EAST1	2021
21EC37	B1	CTRX-CAZ-CTX-AML-AM-TET-DOX-ENR-SXT-SMM	blaTEM-blaCTX-M-qnrs-oqxa-aaC4-tetA-tetB-sul1			2021
21EC38	A or C	CTRX-CAZ-CTX-AML-AM-TET-DOX-ENR-OFX-AZI-SXT-SMM	blaTEM-blaCTX-M-qnrs-aaC2-tetA-tetB-sul1	√		2021
21EC39	B1	CTRX-CAZ-CTX-AML-AM-TET-DOX-ENR-OFX-SXT-SMM	blaTEM-blaCTX-M-qnrs-aaC4-tetA-tetB		fyuA	2021
21EC40	E	CTRX-CAZ-CTX-AML-AM-TET-DOX-ENR-OFX-SXT-SMM	blaTEM-blaCTX-M-qnrs-aaC2-tetA-tetB			2021
21EC41	B1	AML-AM-TET-DOX-ENR-OFX-AMK-AZI-SXT-SMM	blaTEM-blaCTX-M-qnrs-aaC4-tetA-tetB-sul1-mcr1	√		2021
21EC42	E	CTRZ-AML-AM-TET-DOX-ENR-OFX-SXT-SMM	blaTEM-blaCTX-M-qnrs-aaC4-tetA-tetB			2021
21EC43	B1	AML-AM-TET-DOX-ENR-OFX-SXT-SMM	blaTEM-blaCTX-M-qnrs-oqxa-tetA-tetB			2021
21EC44	D	CTRX-CAZ-CTX-AML-AM-TET-DOX-ENR-SXT-SMM	blaCTX-M-qnrs-aaC2-tetA-tetB	√	EAST1	2021
21EC45	B1	AML-AM-TET-DOX-ENR-OFX-SXT-SMM	blaTEM-blaCTX-M-qnrs-aaC4-tetA-tetB		fyuA	2021
21EC46	B1	AML-AM-TET-DOX-ENR-OFX-SXT-SMM	blaTEM-blaCTX-M-qnrs-oqxa-tetA-tetB			2021
21EC47	D	CTRX-CAZ-CTX-AML-AM-TET-DOX-ENR-SXT-SMM	blaTEM-blaCTX-M-qnrs-aaC2-aaC4-tetA-tetB	√	EAST1、fyuA	2021
21EC48	D	CTRX-CAZ-CTX-AML-AM-TET-DOX-SXT-SMM	blaTEM-blaCTX-M-qnrs-aaC2-tetA-tetB	√		2021
21EC49	D	CTRX-CAZ-CTX-AML-AM-TET-DOX-SXT-SMM	blaCTX-M-qnrs-aaC2-tetA-tetB	√		2021
21EC50	D	CTRX-CAZ-CTX-AML-AM-TET-DOX-SXT-SMM	blaTEM-blaCTX-M-qnrs-aaC2-tetA		fyuA	2021
21EC51	B1	CTRX-CAZ-CTX-AML-AM-TET-DOX-ENR-OFX-SXT-SMM	blaTEM-blaCTX-M-qnrs-aaC2-aaC4-tetA-tetB	√		2021
21EC52	D	CTRX-CAZ-CTX-AML-AM-TET-DOX-SXT-SMM	blaTEM-blaCTX-M-qnrs-aaC2-aaC4-tetA-tetB	√		2021
21EC53	B2	CTRX-CAZ-CTX-AML-AM-TET-DOX-ENR-SXT-SMM	blaTEM-blaCTX-M-qnrs-aaC2-oqxa-tetA-tetB	√		2021
21EC54	A or C	AML-AM-TET-DOX-ENR-OFX-SMM-PB	blaTEM-blaCTX-M-qnrs-oqxa-aaC4-tetA-tetB			2021
21EC55	A	CAZ-AML-AM-TET-DOX-ENR-OFX-SXT-SMM-PB	blaTEM-tetA-tetB			2021
21EC56	A or C	CTRX-CAZ-CTX-AML-AM-TET-DOX-ENR-OFX-SXT-SMM	blaTEM-qnrs-aaC4-tetA-tetB-sul2		F17、irp2、fyuA	2021
21EC57	A	CTRX-AML-AM-TET-DOX-ENR-OFX-SXT-SMM-PB	blaTEM-blaCTX-M-qnrs-oqxa-aaC4-tetA-tetB-sul1		irp2、fyuA	2021
21EC58	F	AML-AM-TET-DOX-ENR-OFX-AZI-SXT-SMM	blaTEM-blaCTX-M-qnrs-oqxa-aaC4-tetA-tetB			2021
21EC59	B1	CTRX-CAZ-CTX-AML-AM-TET-DOX-ENR-OFX-AMK-AZI-SXT-SMM	blaTEM-blaCTX-M-qnrs-aaC4-tetA-tetB-sul2		irp2	2021
21EC60	Clade Ⅰ	CTRX-CAZ-AML-AM-TET-DOX-ENR-OFX-AMK-AZI-SXT-SMM	blaTEM-blaCTX-M-qnrs-aaC4-tetA-tetB			2021
21EC61	E	CTRX-CAZ-CTX-AML-AM-TET-DOX-ENR-OFX-SXT-SMM	blaTEM-blaCTX-M-qnrs-aaC4-tetA-tetB			2021
21EC62	E	CTRX-CAZ-AML-AM-TET-DOX-ENR-SXT-SMM	blaTEM-blaCTX-M-qnrs-oqxa-aaC4-tetA-tetB		irp2	2021
21EC63	F	CTRX-CTX-AML-AM-TET-DOX-ENR-OFX-AMK-SXT-SMM	blaTEM-blaCTX-M-qnrs-tetA-tetB			2021
21EC64	B1	CTRX-CAZ-AML-AM-TET-DOX-ENR-OFX-AMK-AZI-SXT-SMM	blaTEM-blaCTX-M-qnrs-aaC4-tetB-sul1	√		2021
21EC65	E	CTRX-CTX-AML-AM-TET-DOX-ENR-OFX-AMK-AZI-PB	blaTEM-blaCTX-M-qnrs-aaC4-tetA-tetB		EAST1	2021
21EC66	A or C	AML-AM-TET-DOX-ENR-SXT-SMM	blaTEM-blaCTX-M-qnrs-aaC4-tetA-tetB		EAST1、fyuA	2021
21EC67	B1	CTRX-CTX-AML-AM-TET-DOX-ENR-OFX-SXT-SMM	blaTEM-blaCTX-M-qnrs-aaC4-tetA-tetB			2021
21EC68	A or C	AML-AM-TET-DOX-SXT-SMM-PB	blaTEM-blaCTX-M-qnrs-tetA-tetB-sul2			2021
21EC69	A	AML-AM-TET-DOX-SXT-SMM	blaTEM-blaCTX-M-qnrs-aaC4-tetB		fyuA	2021
21EC70	B1	CTRX-CAZ-CTX-AML-AM-TET-DOX-ENR-OFX-AMK-AZI-SXT-SMM	blaTEM-blaCTX-M-qnrs-tetA-tetB		irp2	2021
21EC71	A or C	AML-AM-TET-DOX-ENR-OFX-SXT-SMM	blaTEM-blaCTX-M-qnrs-tetA-tetB-sul2			2021
21EC72	B1	TET-DOX-AMK-SXT-SMM-PB	blaTEM-blaCTX-M-qnrs-tetB			2021
21EC73	B1	AML-AM-TET-DOX-ENR-OFX-AMK-SXT-SMM-PB	blaTEM-blaCTX-M-qnrs-aaC4-tetA-tetB		EAST1	2021
21EC74	A or C	CTRX-AML-AM-TET-DOX-ENR-OFX-AZI-SXT-SMM	blaTEM-blaCTX-M-qnrs-tetA-tetB		irp2、EAST1、fyuA	2021
21EC75	E	AML-AM-TET-DOX-ENR-AMK-AZI-SXT-SMM-PB	blaCTX-M-qnrs-aaC4-tetA-tetB			2021
21EC76	A	AML-AM-ENR-OFX-AZI-SXT-SMM-PB	blaTEM-qnrs-aaC4-tetA-tetB-sul1	√		2021
21EC77	A or C	CTRX-CTX-AML-AM-TET-DOX-ENR-OFX-SXT-SMM	blaTEM-blaCTX-M-qnrs-aaC4-tetA-tetB-tetC-sul1	√		2021
21EC78	A	DOX-AMK-AZI-SXT-SMM	blaTEM-blaCTX-M-qnrs-aaC4-tetA-tetB			2021
21EC79	A or C	AML-AM-TET-DOX-ENR-OFX-AMK-AZI-SXT-SMM-PB	blaTEM-qnrs-aaC2-aaC4-tetA-tetB			2021
21EC80	A or C	AML-AM-TET-DOX-SXT-SMM-PB	blaTEM-blaCTX-M-qnrs-aaC4-tetA-tetB			2021
21EC81	E	AML-AM-TET-DOX-ENR-OFX-AMK-AZI-SXT-SMM-PB	blaTEM-blaCTX-M-aaC2-tetA-tetB	√		2021
21EC82	E	CTRX-CTX-AML-AM-TET-DOX-ENR-OFX-AMK-AZI-SXT-SMM-PB	blaTEM-blaCTX-M-qnrs-aaC4-tetA-tetB		EAST1	2021
21EC83	A or C	AML-AM-TET-DOX-SXT-SMM	blaTEM-blaCTX-M-qnrs-aaC4-tetA-tetB			2021
21EC84	A or C	AML-AM-TET-DOX-SMM-PB	blaTEM-blaCTX-M-qnrs-aaC4-tetA-tetB-sul2			2021
21EC85	A	AML-AM-TET-DOX-ENR-SXT-SMM-PB	blaTEM-blaCTX-M-qnrs-aaC4-tetA-tetB-tetC-sul1			2021
21EC86	B1	AML-AM-TET-DOX-SXT-SMM	blaTEM-blaCTX-M-qnrs-aaC4-tetA-tetB		irp2、EAST1、fyuA	2021
21EC87	A or C	AML-AM-TET-DOX-SXT-SMM-PB	blaTEM-blaCTX-M-qnrs-aaC4-tetA-tetB-sul2			2021
21EC88	A or C	CTRX-CAZ-CTX-AML-AM-TET-DOX-ENR-OFX-AZI-SXT-SMM-PB	blaTEM-blaCTX-M-qnrs-tetA-tetB-sul2			2021
21EC89	A	TET-DOX-ENR-SXT-SMM-PB	blaTEM-blaCTX-M-qnrs-aaC4-tetA-tetB			2021
21EC90	B1	CAZ-AML-AM-TET-DOX-ENR-OFX-SXT-SMM-PB	blaTEM-blaCTX-M-qnrs-aaC4-tetA-tetB		F17、EAST1	2021
21EC91	A	TET-DOX-ENR-OFX-AMK-AZI-SXT-SMM	blaTEM-qnrs-aaC4-tetA		F17	2021
21EC92	A	TET-DOX-ENR-AMK-AZI-SXT-SMM-PB	blaTEM-qnrs-aaC4-aaC4-tetA-tetB		F17、fyuA	2021
21EC93	B1	CAZ-AML-AM-TET-DOX-ENR-OFX-SXT-SMM	blaTEM-blaCTX-M-qnrs-aaC2-aaC4			2021
21EC94	A	AML-AM-TET-DOX-ENR-OFX-AMK-AZI-SXT-SMM-PB	blaTEM-qnrs-aaC2-tetA-tetB			2021
21EC95	F	CAZ-AML-AM-TET-DOX-ENR-OFX-SXT-SMM	blaTEM-blaCTX-M-qnrs-oqxa-aaC4-tetA-tetB-sul1	√		2021
21EC96	B1	AML-AM-TET-DOX-ENR-OFX-AMK-AZI-SXT-SMM	blaTEM-blaCTX-M-qnrs-aaC4-tetA-tetB			2021
21EC97	B1	CTRX-CAZ-CTX-AML-AM-TET-DOX-ENR-OFX-AMK-SXT-SMM-PB	blaTEM-blaCTX-M-qnrs-aaC4-tetA-tetB-sul1		EAST1	2021
21EC98	B1	CTRX-CAZ-CTX-AML-AM-TET-DOX-ENR-SXT-SMM	blaTEM-blaCTX-M-qnrs-tetA-tetB		fyuA	2021
21EC99	B1	AML-AM-TET-DOX-ENR-OFX-SXT-SMM	blaTEM-blaCTX-M-qnrs-aaC4-tetA-tetB			2021
21EC100	F	AML-AM-TET-DOX-ENR-OFX-SXT-SMM	blaTEM-blaCTX-M-qnrs-tetA-tetB		F17	2021
21EC101	B1	CTRX-CAZ-CTX-AML-AM-TET-DOX-ENR-OFX-SXT-SMM	blaTEM-blaCTX-M-qnrs-aaC4-tetB			2021
21EC102	B1	CTRX-AML-AM-TET-DOX-ENR-OFX-AMK-AZI-SXT-SMM	blaTEM-blaCTX-M-qnrs-aaC4-tetA-tetB-sul1	√		2021
21EC103	A	AML-AM-TET-DOX-ENR-OFX-AMK-AZI-SXT-SMM-PB	blaTEM-blaCTX-M-qnrs-aaC4-tetA-tetB			2021
21EC104	A or C	CTRX-CAZ-CTX-AML-AM-TET-DOX-ENR-OFX-AMK-AZI-SXT-SMM-PB	blaTEM-blaCTX-M-qnrs-aaC2-aaC4-tetA-tetB			2021
21EC105	A or C	AML-AM-TET-DOX-ENR-SXT-SMM-PB	blaTEM-blaCTX-M-qnrs-aaC4-tetA-tetB			2021
21EC106	A or C	AML-AM-TET-DOX-ENR-OFX-SXT-SMM-PB	blaTEM-qnrs-aaC2-tetA-tetB			2021
21EC107	B1	AML-AM-TET-DOX-ENR-OFX-SXT-SMM-PB	blaTEM-blaCTX-M-qnrs-aaC4-tetA-tetB	√	EAST1	2021
21EC108	B1	CTRX-AML-AM-TET-DOX-ENR-OFX-SXT-SMM-PB	blaTEM-blaCTX-M-qnrs-aaC4-tetA-tetB		F17	2021
21EC109	B1	AML-AM-TET-DOX-ENR-OFX-SXT-SMM	blaTEM-blaCTX-M-qnrs-aaC4-tetA-tetB	√		2021
21EC110	E	AML-AM-TET-DOX-ENR-SXT-SMM	blaTEM-qnrs-aaC4-tetA-tetB	√		2021
21EC111	A or C	AML-AM-TET-DOX-AMK-SXT-SMM-PB	blaTEM-blaCTX-M-qnrs-tetA-tetB			2021
21EC112	A or C	AML-AM-TET-DOX-ENR-AMK-AZI-SXT-SMM	blaCTX-M-qnrs-aaC4-tetA-tetB		irp2	2021
21EC113	E	CAZ-AML-AM-TET-DOX-ENR-OFX-SXT-SMM-PB	blaTEM-blaCTX-M-qnrs-aaC4-tetA-tetB			2021
21EC114	A or C	CAZ-AML-AM-TET-DOX-ENR-OFX-SXT-SMM	blaTEM-blaCTX-M-qnrs-aaC2-tetA-tetB	√		2021
21EC115	B1	CTRX-CAZ-CTX-AML-AM-TET-DOX-ENR-OFX-SXT-SMM-PB	blaTEM-blaCTX-M-qnrs-tetA-tetB		EAST1	2021
21EC116	B1	CTRX-CAZ-CTX-AML-AM-TET-DOX-ENR-SXT-SMM-PB	blaTEM-blaCTX-M-qnrs-aaC4-tetA-tetB			2021
21EC117	A or C	CAZ-AML-AM-TET-DOX-ENR-OFX-SXT-SMM-PB	blaTEM-blaCTX-M-qnrs-aaC2-tetA-tetB	√		2021
21EC118	A	AML-AM-TET-DOX-ENR-SXT-SMM-PB	blaTEM-blaCTX-M-qnrs-tetA-tetB			2021
21EC119	B1	CAZ-AML-AM-TET-DOX-ENR-SXT-SMM-PB	blaTEM-blaCTX-M-qnrs-oqxa-aaC4-tetA-tetB		EAST1	2021
21EC120	A or C	AML-AM-TET-DOX-ENR-SXT-SMM-PB	blaTEM-blaCTX-M-qnrs-aaC2-aaC4-tetA-tetB			2021
21EC121	B1	CTRX-CAZ-CTX-AML-AM-TET-DOX-ENR-SXT-SMM	blaTEM-blaCTX-M-qnrs-aaC4-tetA-tetB		EAST1、fyuA	2021
21EC122	A or C	AML-AM-TET-DOX-ENR-OFX-SXT-SMM	blaTEM-blaCTX-M-qnrs-aaC2-aaC4-tetA-tetB-sul1	√		2021
21EC123	A or C	CTRX-CTX-AML-AM-TET-DOX-ENR-OFX-AMK-SXT-SMM-PB	blaTEM-blaCTX-M-qnrs-aaC4-tetA-tetB			2021
21EC124	A or C	AML-AM-TET-DOX-ENR-OFX-SXT-SMM-PB	blaTEM-blaCTX-M-qnrs-aaC4-tetA-tetB		irp2	2021
21EC125	B1	CTRX-CAZ-AML-AM-TET-DOX-ENR-SXT-SMM	blaTEM-blaCTX-M-qnrs-aaC4-tetA-tetB		irp2、EAST1	2021
21EC126	B1	CTRX-CAZ-CTX-AML-AM-TET-DOX-ENR-OFX-SXT-SMM-PB	blaTEM-blaCTX-M-qnrs-tetA-tetB			2021
21EC127	E	CTRX-AML-AM-TET-DOX-ENR-OFX-SXT-SMM	blaTEM-blaCTX-M-aaC4-tetA-tetB		EAST1	2021
21EC128	A or C	CAZ-AML-AM-TET-DOX-ENR-OFX-SXT-SMM	blaTEM-blaCTX-M-qnrs-aaC4-tetA-tetB			2021
21EC129	F	CTRX-CAZ-CTX-AML-AM--MEM-TET-DOX-ENR-OFX-AMK-AZI-SXT-SMM	blaTEM-blaCTX-M-qnrs-aaC4-tetA-tetB		EAST1	2021
21EC130	F	CTRX-CAZ-CTX-AML-AM-TET-DOX-ENR-SXT-SMM	blaTEM-blaCTX-M-qnrs-aaC4-tetA-tetB		irp2	2021
21EC131	A	AML-AM-MEM-TET-DOX-ENR-OFX-SXT-SMM-PB	blaTEM-blaCTX-M-qnrs-oqxa-aaC4-tetA-tetB-sul2		irp2	2021
21EC132	A or C	AML-AM-TET-DOX-ENR-OFX-AMK-AZI-SXT-SMM	blaTEM-blaCTX-M-qnrs-aaC4-tetA-tetB		irp2、fyuA	2021
21EC133	E	AML-AM-TET-DOX-ENR-OFX-AMK-AZI-SXT-SMM	blaTEM-blaCTX-M-qnrs-aaC4-tetA-tetB		EAST1	2021
21EC134	E	CTRX-AML-AM-TET-DOX-ENR-OFX-AMK-AZI-SXT-SMM	blaTEM-blaCTX-M-qnrs-aaC4-tetA-tetB		EAST1	2021
21EC135	A	AML-AM-TET-DOX-ENR-OFX-AMK-AZI-SXT-SMM	blaTEM-blaCTX-M-qnrs-aaC2-aaC4-tetA-tetB			2021
